# Supplementary material for: Relationship of Training Factors and Resilience with Injuries in Ski Mountaineers
Source: Sports (Basel). 2022 Nov 25;10(12):191. doi: 10.3390/sports10120191 (PMC9782121; doi:10.3390/sports10120191)
Supplement: Supplementary file 1 [file sports-10-00191-s001.zip]

Archive with 1 entries (1 files):
- sports-1982974-supplementary.pdf
